# Supplementary material for: Using Biological Pathway Data with Paxtools
Source: PLoS Comput Biol. 2013 Sep 19;9(9):e1003194. doi: 10.1371/journal.pcbi.1003194 (PMC3777916; doi:10.1371/journal.pcbi.1003194)
Supplement: Software S1 — The complete source code for all Paxtools modules as of the 4.2.0 release as a single bundle. The latest sources and release bundles can be obtained from biopax.org/paxtools. (TAR) [file pcbi.1003194.s002.tar]

Archive with 10 entries (10 files):
- gsea-converter-4.2.0-SNAPSHOT-sources.jar
- json-converter-4.2.0-SNAPSHOT-sources.jar
- paxtools-console-4.2.0-SNAPSHOT-sources.jar
- paxtools-core-4.2.0-SNAPSHOT-sources.jar
- paxtools-jena-io-4.2.0-SNAPSHOT-sources.jar
- paxtools-pattern-4.2.0-SNAPSHOT-sources.jar
- paxtools-query-4.2.0-SNAPSHOT-sources.jar
- psimi-converter-4.2.0-SNAPSHOT-sources.jar
- sbgn-converter-4.2.0-SNAPSHOT-sources.jar
- sif-converter-4.2.0-SNAPSHOT-sources.jar
